# Supplementary material for: Candidate gene screen for potential interaction partners and regulatory targets of the Hox gene labial in the spider Parasteatoda tepidariorum
Source: Dev Genes Evol. 2020 Feb 8;230(2):105–20. doi: 10.1007/s00427-020-00656-7 (PMC7128011; doi:10.1007/s00427-020-00656-7)
Supplement: Supplementary file 1 — (XLSX 24 kb). [file 427_2020_656_MOESM1_ESM.xlsx]

## Sheet: Tabelle1
	forward primer (5'->3')	reverse primer (5'->3')	Sequence
Art8_4889	TTTTGTGCTCAAGCTGGTGC	TGTTGGGGAAATGCACCGTA	no clone
cas_10898	CCTTTGTGTCCAGTCGAAGATG	CCATGCTGAAGTGAATCGTCTC	no clone
cnc_1274	GTTCGTTTAGGTTCAACATCAGCC	ACTTGATTGCCGGAATTTCTTGG	GTTCGTTTAGGTTCAACATCAGCCTATACCCAAATATCCCACTCAGAATCCTATTTGCGATATCCTCACCCAAAAAGCATCGAACAGAATGAGCTTGATGAAGCAGCTATATTGTTCAGTAGACTCAATTATGTAAATAGCGTTCGACGAGAAAATTGGATTACATGTATTGTGAATTTTCCTGAACAACAATCATCTTCTACTTCTGATGAGGCTAATACTTCTGAAGGAAGTGTTGCTATTGGAAATCAAGATGTATCTGATATTAATGGTGCTGCTATTAATGAGTTACCAAGCTCTCCTGAGAATTTGGAACTTACACCTGAGGAAATGGACCTTATTGAAATA---TGGAAACAAGACATTGATTTAGGAGTTACCAGAGATGCATATGATTCT…
cpo_21218	TGTCAGTGGCTTGCCTATGG	TTACCATTTGACGCCTCCCC	no clone
croc_16541	CCCTTTACGGTGAACATCATGGC	TGAAGTTCCGACGCCAAAGTTC	CCCTTTACGGTGAACATCATGGCTACTATCGTTACGACGGCTACCCAGGCATGGGGATGAGCCCCGCCGCAGGTAACGGAGTGATGGCGCCCTACGCGGCAGGGCAGCAGCAAGCAGTGGAGAGGTACGGAGCCACCGCCGTAGTCAGACCTTCCCCATACGCCGCCGCCCCTTACGCCCCGGCCGTCCACCAGACTACTACACAACCCTCCAAGGATATGGTGAAGCCACCTTATTCTTATATAGCTTTAATCACCATGGCTATACAAAATTCACCCGAAAAGAAAATAACTCTAAATGGCATATATCAATTCATTATCGATCGTTTCCCGTTTTATCGGGAAAACAAGCAAGGATGGCAAAACTCCATCCGTCACAATCTTAGCCTCAATGACTGCT…
CtBP_1_460	CGCCCTGGTGCATTTCTAGTG	ATGAGGTGCTGGGATGGCTG	ATGAGGTGCTGGGATGGCTGGAGGAGTTGATAGAGGTTCCAAAGTGGTGGAATGAGGTACACCTTTAGGGTTGTAATTATATCCTCTAGCTCCATTAATGCTTTCACCATATCCACTATTAACAAAAAATTCCTTATTGACACAATTACGCAGTGAGTCTGGTATACGCCCAACAATCGCTCTTCTTATTTCACTCGCAGCCATTTCTCGTAATTCAGTAGAGCTAGCATCACTGTACCATGCAGCATGTGGTGTACAAATGAGGTTTGGTGCATCCTTCAGTGGACCTGCTAAGGCGTTGTATGGCTCATTCTCGTGGACATCTAAGGCAGCTGCTCGAATTCGACCATCTTTTAAAGCTGAAGCAAGAGCACTCTCATCCACCAAGCCACCACGAGC…
CTCF_14442	GCTTGTTCGTCATGTGCGTT	CCTAACCTCATGGCCAGCTC	GCTTGTTCGTCATGTGCGTTATAAACATACCCATGAAAAGCCACATAAGTGCACTGAATGTGATTATGCAAGTGTAGAACTGAGCAAATTAAAGCGTCATATGCGTTGCCATACGGGAGAAAGGCCTTACCAATGCCCACATTGCACATATGCTAGTCCGGATACGTACAAACTGAAGAGGCATTTGCGTATTCACACTGGTGAGAAGCCATATGAATGTGATATTTGCCAAACCAGGTTTACTCAATCAAACAGTTTGAAAGCCCATAAGCTTATACATTCTGGAAATAAACCTGTGTTTCATTGTGAATATTGTCCTGCTACTTGTGGAAGGAAAACTGATTTGCGCATTCACATGGAAAAGCTTCACTCGAGTGATAAACCACACAGATGTAGAAG…
da_1_9632	TCCCTCCAACCTCTACATTCCAC	TGATGCTGCTTTTCTAGATGCGG	TCCCTCCAACCTCTACATTCCACTTTGGTTTCAAAAAATCAGTCAGTCGGTGTAGAATCCTCTTCTAGTATCTTTCACATGAATCAAATGCCACAGAATGGTATATCTGATGGGCAAAAGGCAGTTATGGGAGTACCAAACCAAGCAGTGCCAACTCGACAGAGCTTTGCTCCTTTGAACTCTTGTGGAAGTGTAAAGATGGAAGAATTACCAATTGCTAAGGTTTCACCTCTTCAGGCACCACTTCAAGTTCATGATCAACTTCCTACCATTCCTGCACCTGTTAATGTGGTATCATCTTCTAGCAGTACCGCATCTAGAAAAGCAGCATCA
dl_1_26288	GCACCACGGAGCCTTAGATTTAG	GGGTGAAGTGGCGAAATTGGG	no clone
dl_15237	CGGGCCGCCTTATTTTCCAC	AGTGTGAGTTTCCAATGCCAACC	NNCCCTCTAGATGCATGCTCGAGCGGCCGCCAGTGTGATGGATATCTGCAGAATTCCGGGCCGCCTTATTTTCCACATCCTCACAATTTAGTTGGCAAAACTTGTGCTAATGGAGTGTGCTACAAGACAATTAATTCTCCTGATATGGTTTGCAGTTTTGCCAATCTGGGAATACAATGTGTGAAAAAAAAAGATATCAAAGAATCTCTATCGCACAGGGAAGCAATTCAAGTTGATCCATTTGGGACTGGTTTCTCTCATCATCTTGAACCAGGAAAGGTTAATCTGAATTGTTTAAGGCTCTGCTTCCAAGTCTTCTTACCTAATGAAACCGGTAAAATGTGCATCCCTCTTTCACCTGTTGTAAGCAATGCAATTTATGATAATAAAACAGTATCT…
dl_32713	ATTCAATCACCTGGTCCGCC	ACAGAAAGGATGCCGAGATTTGG	TATTCAATCACCTGGTCCGCCTTAGAGGAAGTGATGAAAAAGGCACAATTAATGGATCCACCATATGTTCGTATAGTAGAACAACCATCTCCAAGCAACTTTAGGTTTCGCTATGAGCGAGAATATGAAGATCGATGTGGTTGCATTGGTAACCTAGTTGGTATTAACTCGACATACGAAAAAAGAACTTTTCCTAAAATACAGGTCATGAACTGCAAAGGCTCTTTTGCTGTAGTCGTATCTTGTGTGACTAAAGATGGACCTCCGTATCGGCCTCATCCTAATAAAATAGTAGAGAACCTTAAGAAAGAAGCTTATCATAAATTAGAAGACGAAGAAAGAAGAGGGATATATTGTAAAATTATAAAAAACTCTACCATGACATGCAGTTTTCCAAAT…
Dr_17643	GATTGTTCACGAAGTCCAAGTCC	TCATTGAAGGAATGCAATACGG	TATTGTTCACGAAGTCCAAGTCCTGCGTTAAAAAATGTGGATACCAAGAGTGAAATATTAATGGGACCCACTAAAAGAGAAACATCGGAATTAATCTCGAATTTCTCGGTAGCTTCTCTACTCTCAGATTCTAAGACAAACTCACCAAGACCTACTCTTTGGAGTCCTACTGAATTTTATTTGGGTCATACTACAGGACATGATGCCAATTTTAGACCCAAACTAAAAACTGCAGACGACATATCCGGACCAGAATTTTTTTTAATGGATCGAATTTTGGATGACCGCCGTTTCATGACTCCACATCACTCAAGACTACCACAACCTAATGTATGGTCTTCTCACATGACAACCGGTCAAAGGGCTCTTGTACAACCACAGTGGAATTCTGCTATTGCT…
Dr_28432	TAGCGTGGATATGGAAGAGTCG	GGGCACACAGTTGAAGATGAAG	TAGCGTGGATATGGAAGAGTCGAAATCGTGTATATCTTTTTCTGTGGACTATTTATTAGCAGATACTAGAAAAACACATATTCCAAAACAATTCTCAGTGGACAGAATTTTAGAAGAACGATTGCCGGGACCCTCAATTGATACTCCTTGTTGGTCACATCCTCTTGAATCAACATTTTCTTGGATTCCTAGATCTCCCAAACCCGTGGAAGGAGCAAAGCTGCCAGCCATGAAATGCCAGTTGAGGAAACATAAAAGTAACAGAAAGCCTCGAACTCCTTTTACAACTCAACAGCTGTTGGCACTAGAAAGAAAATTCCGCTCGAAACAATATTTGTCCATCGCTGAGAGAGCAGAGTTCTCATCTTCTTTAAATCTAACAGAAACACAAGTAAAAAT…
Dr_11933	CGAATCATCACCAAACAAATCC	TAGGCGACGACGTATAGAATGG	CGAATCATCACCAAACAAATCCATTGAATACCAACGGACTTCTCCAGGACTTTTAACTTCACATTTGACTATGCCCGCCAGGTATCAACACAGTTCGAGATCCCCCTCCAAAAGTCCGGAAATCGTCGAGGCCAAGATATCCTCCAAGACCCCCAAAGGGATATCTTTTTTCGGTCGAATCCTTGCTTTCTGAAGATTGCAGTAAAAGATCTTCCTCCAGTCCTGATTTCAAGGTACCAAGTCCTGAAGAAATTAAAGAAATCAATGGTTCCTCTAGTCGGCATGATGTATCTGAGCTGCTTTCAAGGAGGTTCTGTGTAGATCGGTTATTAGATCATCATGGACTTAAATTAACCGGACTTCCACCCACCTACTTACCACCAACGTCAGCAGTTAAAA…
Dsp1_1_97552	CCATTCCGGCATCAGAATATG	CAGCAGCAGCTCTCGCTTTAG	CCATTCCGGCATCAGAATATGTCACTCTCTACTGAATATGATTATCAACAGGCCATGGCACAGCATGCTGCAGCTGTCAATGCAGCGAACAGTTCATCTTTACATTCTGCTATGGCTCAAATTCCATCACTTCCAGCTGCTTTAAATCTTAGTGTGAACTCAGTGAATCAAGGCTATTCCTCTTCTGGTTTAGGTTCATCTTTAGGCAACAATAATGCTGCCTACCATTATTCATATGGGTCTCTGGGATCTTCAGGTGGTGGTAGTGGTAATAGTGTTGTTGGACAACATCATGTAGGACATGTTGGACATCACCATGCTGGTGGTGGAAAATCAAAAAAGAAATATAAACTAAATAAAGATGGTATTCCTCCTCCTAAAAGGGCAACTACTGCTTAT…
E(z)_81	CGCAATAAGAAACCCACCCGC	ACACCGACAGCCTGGAAATC	CGCAATAAGAAACCCACCCGCACACCATCATGGACTGCGCCAAGTACTTCACCTCATGAAAAGCAACCTATTCCTGAACAATATGACATTATATTTGCTGCCATATCAGCTGTATTTCCAGACAAGGGTGCTCCTGAACAACTTAAACAAAGATATCGTGAACTTGTGGATAAAAAAGATTCTAATTCATCATTGCCTGAATGTACACCCAATTTGGATGGACCTGGCGCTCAGTCCGTTATAAGAGAGCAGAGCATGCATTCCTTTCACACTTTGTTTTGTCGGAGATGTTTCAAATATGATTGTTTTCCACATCCTTTTCATCCATCACCAAGTCAATTCAAACATAAAAAATGTGATATGAAACCAGATTCCCAGCCATGTGGATATCAATGTTAT…
elB_1_90977	CTAGGGAGGTCTTCGGTGGA	GTCCAGGATGTCCTAGGGGT	no clone
ems_15791	ACACCGACAGCCTGGAAATC	AAGCAAAATAAAGTTCGCTTCG	TTCAGATTTTTTAATTTTTAAACCAATTATTAAAACTGAAATAGTATTCAAGTATTGTTGTTTGAAAGAAATGTGGGAAATTTGAAAAAAAGTTATTAAAAGTGCCGATACTAAATTTTGACCATGGCTTTGGCAGATTTCCATAAAGTTTCTTCAATTGCTATTCCAAAACCAACACGACCTAAAATAGGTTTCTCTATTGAAGAACTAGTTGGTAAAAGTGATAAATCACCGTCTCCTATTACCCATCAGAGGACACCTGAAAATTTAATAATTAAAAAAGACTCCTACGATTCTAATATCCATCATGCAAATTTAGAAAAATCTCATGTTTTGATGCCAAGAGTCCCAGAACTATACTCTCAAGCATATCCAATTTACCATTCTCCTGAACCTGAA…
ems_16046	GGTCCGAACATCCTGTGGCTG	TGGCCCACTCTCAATCTCAACC	GGTCCGAACATCCTGTGGCTGCACCAGTAGCCACTTTCCCTGCTACTGCGCCCGGGGGTGTACCGGGGGCGTCCGGCAGCCTGGTAGCAGCGGCAGCTAATGCGGCTTTTCTGGACTCTCTGTGCGGCAGTAGAACGGGAGGCGGTGTGCTATACCCACCGCATCATCATCAACATGAACACCCTGGGGGCTATGCAGCAATACCTGGGGCGTGCGCCCCGGTATCACCCTTTTTCCTAGGGAGAGAGACTTATCCTTTGTATCCCTGGCTTCTGGCCCGGCACCCAAGGTTCCTGGCTCATAGGCTACCGGGTCCCGACGGAGCCGGTTTTCTTTTACATCCTTTTAGAAAGCCAAAAAGAATACGAACTGCATTTTCACCTTCACAGCTTTTGAAAT…
ems_21143	ACAATGCTTCTCCGGTTTCTGTC	CTTCGCACTTTTCATCACTGGTG	TGCTTCTCCGGTTTCTGTCAAAGACTTTAGTATAAATAAATTTCACACAGAAGAAATCCCGAAGTCACATTCTCCTTTAAATGTTCCTGTGCCACCGAAGCCTTCCGTACTTGTTCCTATTCCTACGTTTCCCGGCGGGCTTACCGGGACTTCACCGACTCTTAGAACTGTAGTCGGTAGTCGAGAGAGAGCCGGTCTTTTCAACGCAGCTTTGTATCAACATACTTTGCCTCATGTTTCTGCCGCAGGTATGGACCATTCTTTAGCCGGTATGATTTTACCTGGTGAGGCGTTGCACGGTTATCCATGGTATTTTCATCGGCAAAGATTTCTACATAGATTTCCAGGTCCAGATATATCTGGTTATCTGCTTCCTCCATTTCGAAAAGCTAAAAGAAT…
Fas2_1_35406	CGAACCCACTCACCTACACTTG	ACTCCTTTCCACAGCTTTGTCC	CTCAGGCACTGGTTTTTTCAGGCCATTAGGTACTCGGTTGTTTTTTCAGGTCCCTCCACCAACAACATTGCGAGCTGTTACTCTGAACTGGTACTTTGCACGAGGTTTTAAATCACTCAGAATATATGGAGCATCTTTAATCCATTCAACAGTGGTTGTAGTATGATCTGGTTCATTGGCATTCTTGTATTTCATGATGTAATGAGTGATAGGTAATCCTCCTGTGTTGCCCGGTCCCATCAGCCTGAATGTTATTGTTGTGGATGTCACTTTATCAAACACTATTTGGGTTACTTGACCAGGGGCAGTGGCTTCTTCTAAGTTAATATTTGTAAAATTATCTCCTAAGCCATTTTTAGCTTCACAAGTATAAACTCCAAATACATCATATTGTGCCCT…
Fas2_1_23671	GGTCCTAAAGGTCCCATTGTTG	GTGATCCAAGGGAATTTTCAGC	no clone
Fas2_1_23760	CAGCAGATGATGGAGGATTGCC	ACAACAGTCTCTCCTACTTCGCC	ACAACAGTCTCTCCTACTTCGCCAAGCACCATTCTTTTTTTCTGCTTCAAAATAACGAAGTTCAAAATAATCAATTTTTCTGCCATTATCGAGAGGGACAGTCCATCGAATGGAGAACCGATCTGGATATGTGCTAACTTTTCCTCCAGGAGTAATGAATTTAGGCGGTTCAGGAGCTGATTCTGCAGGCATTTCTATTCTTCTTTCATCACTATATTCACCAACACCGACTTCATTTCTGGCAGCAAATTGAAACTTGTATGTAGTGCGAGGTTTGAGATTCTCAAGTACATATGGGAATCCTTCACTCCATTCTTGAACTGCAGGAGCATCATAAGGCTCATTTTCTTCATGGTATTTGACAACATAGGCACGAATTGGCAATCCTCCATCATCTGC…
Fs(2)Ket	TTGCAGCTCAAAAATGCGCT	TGCAGCTTCCGGATTGAGTT	no clone
gsb/prd_13554	TGTCCGTCCTTGCGTCATCAG	TAGGAAATGGTGCGGGGTTCC	TGTCCGTCCTTGCGTCATCAGTCGACAGTTGAGAGTATCTCATGGATGTGTGTCCAAAATCTTAAATAGATATCAGGAAACAGGTAGTATTAGACCTGGTGTGATTGGTGGAAGCAAACCACGTGTTGCAACTCCTGAAGTTGAAAAGAAAATTGAGGAATATAAAAGAGATAATCCTGGTATTTTCAGCTGGGAAATCAAAGACAGACTAGTCAAGGATGGTATCTGTGATAAAGAATCAGTTCCGAGCGTCAGTTCCATCAGTCGTGCGCTCCGTGGTTCACGCCTTGGTTCAAGTGAATCTGGTGATTCTTGCGACGGAAGCAAAAAGGCCGATCACAGCATCGATGGTATTTTGGGAGGTCGCTTGGGCAACGATGAATCTGATTGTGAATCAGA…
gsb/prd_17531	ACTGCTTTAGCTGGGAACTTCG	ATAAGCCTAAGGCCCTGAATCC	ACTGCTTTAGCTGGGAACTTCGCCAAAGGATCTCCAAAGAATCAACTTATGAACATAAAGTAAACCAAAATGCAATAGCACAACTTCTGAACACTGCATTAAGTACAAATAAACTTGATAAAACTGAGGACTTAAACCAAAAAGGTACCGGTGGTCATAAACACACAATTGATGGCATTCTGGCTTCAAAAAAGTCATCAAGCGGCGAAGAAGGAGGCTCAGATTGTGATTCAGAACCGGGCCTTACTTTAAAAAGGAAGCAAAGGCGATCTCGAACTACTTTCACCGCTACTCAACTAGAGGAATTAGAGAAAGCATTCGAAAAATCCCAATATCCGGATATATATTCGAGAGAAGAGCTTGCTCAGAAGACGAGTCTCACCGAAGCCAGGGTACAGG…
h_1_123107	TAGGAAATGGTGCGGGGTTCC	TGGTGTTTTAGGATGCCCATCG	TGGTGTTTTAGGATGCCCATCGAAAGGATCGCACGCTTCAATCATTCTTGGCAATTCTTTTGGCTCGAATACATTCGGTGACGATGAAGTTGAACGGTAACCATTCGATTCATCGAATGTTATTGATTCCGCGGAAGAACTTGAAACTTGGCTATGTCCCGTACTTTGTTCTCTTAATAAATTTATGCTATTTGAGGATGATAATGAAGATGACAAATTGGTAGCAGTTGTATCACACTCACTTGTATAATGTTTATAAAAATTTTCTTTTTCGGGTGTTTTTGCTTGAATACCTGGTTCAGGTGGAGGGTAATGTTCTAGAAGCACAGTTTGGTTTTCTGAGTTCTTGGTGTGGGAAGAAGATGATATCGATGATTCTTCAGTTTCGCACGTGTTGAC…
hb_1_68341	ACAGCCAATCGAGGAACAGACG	ATTCGCCTCGTCAGATTCCAC	ACAGCCAATCGAGGAACAGACGAAAAGGAAAAGCTTTTAAACTCGACCACTACATCCAGTGCGAAGATTCGCCCATCAAAACCGATCTGGATGCTGCATCCGATTTCAAATACTTCGTAGGCTCTGAAGACACTGCTAAAAGAGAAGCGAGTCAACTTTTAGACTCAACCGGAAATCGTCCCAAAGAAACTACGCCAGAGGAGACACCAAAGCAGTACATGCAGAATTTTAATCAACCACCGAAAACCACGGCCTCTTCGAAATCTTTGGAAAAAGAAAAACTAGTCTCCACTGCGTCTTCATTGTCCACTCAACGACCCCTCTCCCCCGAGTTCACCATCAATCACAACAACAATCTAGATTCCTCTAATGAATCTGATTCAAATATACAATCGGAAG…
hkb_1422	GGGGATTCCCTGAGAAAATCAG	GCATTCTCTGATGCGTTTTCAC	GGGGATTCCCTGAGAAAATCAGCAACTGAAGAAGTATCGTCCAGCAATTTGTGGGCGCCATCAGCATTCAAGTTGAAGACCAAGCAGCATCAGACGACGACTGTGGAACCCGTGATGGCTTTCCAAGTGACTCAGCCTCACTGGGACATCTCATCTCATCAACTAAACCACCTTCTAAAGCAACCCAAGACCAAAAAGCAAAGGCCCAAGAGATTTCAGTGTCCTCACTGCCAAGTGTCTTTCAGCAATAATGGACAGTTAAAAGGACACGTTAGAATCCACACAGGTGAACGACCCTTTTCTTGTGATCATCCAGGATGCGGGAAGACGTTCACGAGGAATGAAGAGCTGACACGTCACAAGAGAATTCACACAGGTGTCCGTCCCCATTCGTGTGTT…
hkb_26294	AGTCACTCAGATTTCACTACGGC	CAGTTTTGGATATGGCATGCGC	ACTTCTATGTCGAGTTAAAGCATCAGATCTTGTATAACGATGTCCACACATACGACACACATATACTTTTTTTTCAGAGACTTGAAGATGAGTTTTTAGATGTTTGCTTAAATGATCTTTGCGTCCAAAACATTTTCCACATGAATTACAATGGTGCGGTTTATAACCACTATGAATTCTTCGATGCCTTGTTAATTCTTCATTTCTGGCGAAAGACTTGGAGCAATTTGGATCGTCACATGCAAAGGGTTTTGAACCTGTATGTACTTGCATATGAGCAATTAGCTGCAAATTACTGTAAAATACAGCTGAACATTTCGAACAAAACTTCTTCTTAACTGGGACGAACACTGATGAGGTTGAATGATTGAGTTTATTTATGGATAAATGCTGAGTCTC…
klu_5949	TTCCCCGTTTGTTCTCCGCAG	TCATTGTGGGTGGTGTCCGAG	TTCCCCGTTTGTTCTCCGCAGAAAAAAGTTCCGTTCGCACACACAATGAGAGAAAGCTGCAGGTCTCCCACAGGTATCTGTACCCCCCTGGTAAGGGGGTCGGGTGTTGAGACACCCCCCAAGGAGGAAGATATAGAAGGAGATGATGACGCTTTCAGTTCGCCTTCAGGCAACAGGCTGTCAAGTAATCGCCCTACTCCGCTCCAGATATTGCCATATCCACCGGGACTCTTACAGCCACCTCCTCGTCTTTCGCATCCCATCGTGATCTCGCATCATCCTTACTCCGGAGAACACCCCGTTGTCATGGGCAACGGGGCATCGGTGGGGAACACCGCTCTTTCGCATCACCTCAACACTAGTATCCCGAGTTTTCCCATCTGTGATTGCCATCTTTGC…
kn_24479	TGGGACCAGTAACTTATGGCACTGTCTGTGGGAGTTGTAGCTGTGC		TTGGGCCCTCTAGATGCATGCTCGAGCGGCCGCCAGTGTGATGGATATCTGCAGAATTCGGCTTTGGGACCAGTAACTTATGGCACTGAGTTAGAAAAAAACAATGGCATTGGCTACAAAATAAAGTTCAAAGAATTAAATGGAGCAACAGAAAATCACCATGTGTGGGAGAGTAACATATTTGTGTGGATGGTCGACAGTCAGACTGAAGAGGTAGTTGTTTTTGAAAATGAAGAAAGTGATGTTTTAAAGAGGCGTGTACTTTTAACCCATGAAATGACCTGCCAACGTTGCATTAAACAGAATTGTGGTTGTGGAAATAAAAATGAAAGAAGTGGATGTCCAGTCGCTGTAGGAACGTCTACATTACAGTTCTTTATGAAGTGCAATCAAAACTGT…
Kr_6712	CGAGCAAAGTCGCCGTAACG	TTACGATGGTGGCGGAGGTC	GACAGTCGAGAGAAACCTATTGGGAACAATAACTGTCACTGGTTGCACCTCGACAGAGGACGGAGACAACCTCATGTCTATAGCTTGCGTTTGCATGGTTAATTTGTCTCGAATAAAAAGCTCGCGTGNTNGGGGAGTTAAAATGCGAATGGTTCTACTTGGTTTTCTTCGATTACCGTTGGTACCATTGGTTCCGTTTGTACCGTTGATGCCGTGTGTGCCATTGGTAACGCCATTGGTTATTACCATTATCTCATTGTGATGATTGTTGTGATGATTATTGTGGTGGATAATAGTTTCTACTGGATGAACAGACGGAGGAGATGGTTGCTCAGCTTCTGATGAGGAGTTGTTGGTGTCAACCATGTTCTCCTCGTTATCCGAAATGTCAGGCAGAAG…
Kr_28965	CCGACAGCACAGTGTCAAATGG	TCGCAACCTGAACAAACTGCC	no clone
l(1)sc_16559	ATGCCGCAGTTCCTGAATCA	ACCATCGCTGATGCAGTTCA	no clone
l(1)sc_20468	TCACTTCCTTGGGTGCAACA	CCGTGCTTAAAGATGACCAGC	no clone
lbe_15017	AATTCCATCTCCGCCACCAG	TTAGATGATCCAGTCACCTTTGC	no clone
maf-S_2680	GGGTGACATGGATTTTGGGGAT	AGGAATGTCTAAGTCAGGAGGAA	GGGTGACATGGATTTTGGGGATTTTTCCTCTTCCAATGGCACAGAAATAACTGATGATGAACTTGTGTCTCTCACAGTTCGGGATCTCAATCGTCTTTTGAAGACGTCGGGTTTAAGCCGGTCAGAAATACAACACATGAAACAAAGGAGAAGAACATTGAAAAACCGTGGATATGCTGCAAGCTGTAGAAACAAAAGACTGGAACAAAAAGATGAATTGCAAGTAGAACGATCCTCCATTTTAGGTGACATTAATAGCCTTAAGGAAGAAAATAGAATGATAGAAAATCAAATTGAGGAATTTAAAAATCGATATGAGAATTTAAGAAAATTTGCTCTTCAAAATAATATTTTCATTCCTCCTGACTTAGACATTCCT
Med_2595	GCTCAACCACAGACTGATGCG	CCGACTGAATTTGGCCCTGG	TGAATGGTCTTGGAACCTCCCCACCTCAGTCAGCTCTCTCCCAAAACTTTACTTCAAATAATAGTATTCTGCCTACAGGTTCAACAAATACTTGGACTGGAGGAAGTACACTTTCCTACACTCAGTCTATGGTGCCCCCGGAAAATAACTTACCTCTGCGTCCACAAGGAACTAACTTCTGGGGACATCAGCAATTGCATGCTGATGTAGCTTTACAGCAGGGCACTCTCTCTAATCAACCAGCCCCTGAATATTGGTGCTCTATTGCGTATTTTGAACTTGACCAACAAGTGGGTGAAACTTTCAAAGTTTCCTCAACCTACACGAGCGTTATTGTTGATGGCTATGTAGATCCATCTGGTGGAAACCGTTTCTGCTTGGGTGCTCTCTCTAATGTAC…
MED19_10459	ATATGGCAGAGGTGGGGAGA	GCACATCTGGGCCATGTTTC	no clone
MED19_14634	TGATGGACCGGGAAGTCAAG	GAGGCATGTTTGAGTGTGGC	no clone
noc_13902	GCACTGGTTCTTGTGGGAAAAG	CCAGGCTAAATGCTGGAGACAG	GCACTGGTTCTTGTGGGAAAAGCTCGCCAGATGCATCTGAAAATGGCAGAAGCAGTTCTCACAAACAATCGGAATCAACTGTATCTCACGCGCCTTCAACTACCTCTGATACCTCTCCTTCAACTTTGAGTTCTTCTCAAAATACCCTGAGCGGACTAGGGTATGGTTCACCTTCTGGCTTGGACTTGACGCGTAATGATGGCAAGGACGGTTATCCTCCACTTGGACTTAGTGCTTACAAGGGCTTAGGTTTGAATCCCTTAGCAAATTGTAATGGTTGTGGTCCGATTCCAGGACATGGCATGGATGCTCATGCTTTTCAAGGAGTTGCTCAAAGTGGTTTGCTTAAAGCAAATGGTTTTGGTTTGACACCAGGACTATCACCTTATCTTGGATATG…
noc_1_91018	AATCGGGTGGAGAAAAGACTCC	GGATGTCCTAGGGGTGGTAAGG	AATCGGGTGGAGAAAAGACTCCGACTTTCGAGTGCCACTACTTCTTTCTAGTCATGAATCTCATCAGTCCTCTGTGACATCATCTGCAGGGGCTGGTGGCAGCTCTTCTAGTGATCCCACCCTATAGTTCCTCTTCCCTGGGGCTGGACTTTTCAAGAGACACTGGACTTCTTGGCAAAGATGGTGGCTCTTCTAGCTCTCTTAGTGGTCTCGGAAGTTACAAAGCCGGATTAAATGGACTGAATCCTTTGGCATTAGCCAACTGTTCTGGCTGCAGCCCTGTAGCTGGACACATACCCTTAGATGCCACAGCAGCCGCTACTTATCCTCTTGCTGGGGCTCAGAAAGGTGCTGCTGGCTATTCATTTGGATCCGCTCTTTCGCCTTATATGAACTATG…
otu_12443	TCCTAAGGAATGGGTGGGAGA	TACTCCTTGCGCCAAAGCTT	no clone
ovo_13054	TTATGCAATGCGGGACTAAGAG	GGCAAAAAGCTGAAGGTGGTAG	TTTATGCAATGCGGGACTAAGAGGATGATTTAACTTCAAATGCATGTAATGAACTTCTGGTTCAGTTGTAGTATGTCCACATTCTTCACAGACATATACTTTAGCTCTTCTCTCTTTATATGCGTATTGATGCTGAATTCCATGTACTTTCAAAGTATGGGATTCTAAAGAACATCTTTGAGTGAAAGACTTCTCACACATATTGCATTTATATGGGCGCACACCT--------------------------------------------------------------------------------------------------------------------------------------------------------------TCCAGCTTCAGACTC…
Pc_2368	TGGAGCTGTCATCTGTTGGTG	TGTACTGCTAGGCGTGGATGG	TGTACTGCTAGGCGTGGATGGGCTAACATCCCAAGAGCCATCAGTAGATTGTGAGTTAGCAAGCTTTGGCACTTTAGCTAGTGGTTGAGAATCTTCTGATGAAGTTTCAGCTTGAGCAAGATGATTATCAGCAACTTTTTCTCTACTTATGCTTTTACTACTAGGTAAATCAGTTATTGATTCGTCAAGAGAATTGGTAGAACTCTCTTCAGGTAAAACTTGATTATCAATCTGTGTGGGCACAGAGTTATGTGATGACGTTTCTTGTATTGAATGCTTTCTTTTTCCTTTTGGTCCTCTTTTGGCAGGAGTATGTTCTTTACTTTGACTTGCTTCAAAGGCTTCAAACAACCTTACATCTAAGATGTTTTCTTCTGGCTCCCAAGTATTATACCGACT…
pho_5955	TCCTGGTCGGTATGCCTGTTG	AACATAAGGTCTGTCGCCCG	AACATAAGGTCTGTCGCCCGTATGAATACGCACATGAGTACGGAGATTAAAGTCCAAAGAAAATCTTTTCCCGCATCCTTCAAAAGTACATTGAAACGGTTTTTCTCCAGTATGCACTAACTGATGTCGTTTAAGTTTTGAGCTTTCCACAAATGCTTTACCACATTCAGCACACACATGCACTCTAGGACCGTGAGTATGCAGGTGCTTCCTCATAGCAGAATTATCTCTAAACATTTTGTTGCAACCTTTATGAGGGCAGGCAATTGTCCTAGCAATGTCATCATTCTGTTTACGAGGCTTCATTTTGGCAAATTCCGCTAACTGCTTTGGATCACTTAAATCTACACCTGGTATACCACCAGGTAAAGATTTTTTTCCCGTCATGTATTCGGTATA…
pho_10241	TTGAGTGTGTTGATGGGCATCC	TCCCGCATTCAGCACATACATG	TCCCGCATTCAGCACATACATGAACTCTGGGTCCATGTGTATGAAGATGTTTCCGCATAGCGGAATTATCACGAAACATTTTAATGCAACCCTTATGAGGGCAGGCAATTGTTCTGGACAGATCATCAGATAATTTTCTAGGCTTCATTTTGGTAAATTCTGCTAATTGCTTGGGATCACTGAGATCCACACCAGGAAGATCATCAGCTGATATCTTTTTACCAGTCATATATTCCGTATAATCTGGATCAGGCTCAGGAACAGTTGCTTCATCCTCATCTATTCCCGACGCCCACATAGTGACAGAAAATTCACCTTCAAGAGTTTTTATTTGAACTTGTTTTTGTTCCCACTTTCGAGAACTTCTTTCCATTTCATAGGAAAGTTCATTTTCAATTT…
ph-p_11157	ACAGTCACGCCGTCCTCATC	TGCACGTCCCATTGTAAATCCC	no clone
ph-p_17041	TCAGCAACCGAATCAATGGAGG	GAACACTCCACTTGGAAGGTGG	GAACACTCCACTTGGAAGGTGGTTTCTGAGAAGGAGAAATAACACTCATTTCCTGAATTTCTGAACTTTCTTCTGTTCTATTTGAAAGAGATGATTCATCATCAGGAATACTAACATTATTTTCTTGTTCTTGTACGGTAGACAACTCATTCTCTTCAATTTGGGGTAATTTGCGGAATCCTTTTCTACCTCTGCCCATCTTTTTTCTTCGACCAGGACCTCGGCCTCTGTGAATTTTTATCTTCTTTTCTGGGCTTGAAGCCGTGGGTGATTCTTTTCTTTTATCAATGACATCTGCTCTTTCTAACGTTGTACTTCGGCAAGGAGAATCAAAGAGTGAAGACCTTACCGGAAAAGGTTCTGGGCCTTCCTGGATAAGAAAACCTTCAATAACATGAG…
repo_16095	ACCGACTCTTGATAGACAGCCC	ACTCTCGCTTCACTGAGGTCC	no clone
repo_20045	ATGCTCGGTGGTATGACGCAG	AGGTGGAAGGGAAGTCAAGCG	ATGCTCGGTGGTATGACGCAGCAGCAATATACAACTGCCAGACTCAGAGATGGCTTTGCGGAACTCGCAGCTACCAAAGATTCAAATGATAATGTAAAGCAAGTCAACTCTGCTTCTGACAAAAATTCAGGAACGGCCAGCAGTACAACAGAAAAAGCTGTAAAAAAGAAAAAGACAAGAACAACGTTCACGGCCTATCAGTTGGAAGAATTAGAAAGAGCATTTCAGAGAGCACCATATCCAGATGTTTTTGCTAGAGAAGAATTGGCAATGAGGTTACAACTAAGTGAATCTAGAGTTCAGGTATGGTTTCAAAACAGACGTGCAAAATGGAGGAAACGTGAACCACCGAGAAAAAACAATTATTTACAAACAGCCACATCAACTTCAATGACAAAA…
rept_13156	GCAGAACTCAAGGTTTCTTAGCT	GCAAACTAAATTGGCAGCAGT	no clone
runt_12769	GGATACGGACTCATGAGCGG	CGGCTTCTGATTGCGATGTG	no clone
runt_15496	TGAGTAGTCCACCGGTCAGT	GGACATCAAGAGTGGGTCCG	no clone
runt_17858	GGCTGCCCATTACCAGAACT	ACTCAGACGCGTCGTTTTCT	no clone
runt_21108	TTGGACAGAGGACGCACTTC	AGCTGCTCAACTGTCTCACC	no clone
sens_25081	ACGGCGCAGAAAGAAGCAAG	TCCATGTGTCGCAGGAGGTC	ACGGCGCAGAAAGAAGCAAGCCATTACAAAAACCTTATATGGAGACCTACAGATTTCGATTTGGATAAAAACAATGAAACAGTTCCACTTCACAATTTAAAATGCGACCACTGTGGTGAAATAAGCAGCAAACGATTTTCTATTTCGAATAGAATGTGCACACAATGCATCGTGGAATCTAGTCCTATCGAAAAATCTCTGAAAAGGCCTGCTGTGAATAATTCGTCTCTTGAAATCAAAAGACGACATATGTTAGACAGAACGCCTCCTCCTCTGAGAAAAATGGAATTAAATAAAATTAAAAATGCGTCTAGCACGAAAACGACTTCAACTTTAAAGCCGCTGTTGCCAATAAATCAAATAGTAAAACAGGTGACGAATGTGGATAATATTGAAAAT…
Ser_8656	TCGGACATTACACCTGCGACG	ACAATCCCTGCCGGTGAATCC	ACAATCCCTGCCGGTGAATCCTGGAAGGCAAGCACAGTGGTAATCGTTGACCAAATCGATACATGTTGCACCATTCTGGCAGTGTCCGATGCAATCGTCTATGTTGAGGGTGCAATTCTTTCCTTCCCATCCCTCTCGACACAGACATTCGTATGAACCATCGTGATTTTCACATCTCACTGCATTCACACACGGCTCTTCCTCACACTCGTCACTATCTTTTTGACAAGTGGCGCCCTCCCATCCAGGAGAACAGAGACAACGATAACCATCCACGAGATCAATGCAAGTACCTCCATTTAAACATGAAGAAGCATCACATTCATTGATATTTTCTTCGCAGTGTTTTCCAGTCCAACCAGGAGAACAGGAACAGCTGGATGTTCCATTTATTTCAGA…
Ser_1_165285	AATTCTGCAGGCCCAGAGAC	ATCCATCCTGGCAAACACGT	no clone
Sfmbt_1_107630	TTGCTCTTTCCAATTGCTGGGA	AGGTATTGTTTTAGCACCCACCA	TTGCTCTTTCCAATTGCTGGGATCGGATAGTCGCTGGAGTAATGGTGGAAGTTAGAAGCCCTGACTGCAAAACTTGCTGCACGACTACACCTTGCTCTTATTGGATAGCATCAGTTGTTAAAGTGTCTGGCTATTGGGGCCTGTTACGCTATGTAGGTGCAGAGGACTTTACTGTAAGATACAACCACTTACGTGATAAATGGGTTAACCTATGTACGCATCCTCATATTCATCCCATTGGCTGGTGTGCAAAACACAGAAAACCTCTTGTGCCCCCAAAAAGTCTTGAAAACTTAGTTGACTCTTGGTCAAGTTACTTGTTAAAGAAAATGGTGGGTGCTAAAACAATACCT
Sfmbt_3961	TGTTGTCCTTCTACTCCCTGCTG	CGGGACTTTCGCAATCACACC	no clone
slp_18540	CCATCAGCAGCCTTATCAACG	CAGAACTGGACGTCGTGGAAC	CCATCAGCAGCCTTATCAACGGCGGCGAGGACGACGATAATGTTCCGGCGACTGCCGCGGCGGTCGTCACTCCACCACCTCCCGCGGTCGAATGCCCCCGGGACTTCAGTAATCGGCGAAATAACATTGATGGAGTTTCCACACYTCCAGATTCCGATACGAAATCGGACGCGACTACCCCGATCACTTCTTCGCCTCCTTCTCCAAGCAAAGTTGCTCAAGACAAATCTAGCAACAAAGCAAAAAAACTCATCCGATGACAAAAAATCTACCTTTGAAAAGCCACCGTTCAGTTATAATGCACTTATTATGATGGCCATCCGCCAAAGTCCAGAAAAGAGACTGACCCTAAACGGAATTTATGAGTTCATCATGAAAAACTTTCCTTATTATCGAGAA…
Su(var)3-3_611	GCACAAGGTCAACCAGCAAG	AAAACTTCAACTCCGTGCGC	no clone
tll_135	GGCCACCACTGAGGAAATTATG	ATTTTCTCCAGCCTCACCAGTC	ATTTTCTCCAGCCTCACCAGTCCGACTGTTTTGCTGAAGAAGAGTTTGTGGATTTGATCGCTGGTGATGGTGCGGAGGCAGGCCGGTATTTGGTGCATCCGAACCACCCTC-AGTTGCTGGTTGGGATAGTAGAGCTCTAAATGTCGCATCAGGATCACCTGCACGTGATCGTGAACCGCTGCAACAGTGCTAACTTCTTTGAGGTCTTTAATGGAAGGGGGAGCTCCTGGAAAATCTTTCTTGAAAAGCGTGATGAGCCTCAGGTAATGATACTCATAAGCATCCAGATTGAGCTCTTTGATCTGAGACATGATTCTCTGAAAGGCGATCATCGAAGCCTTGATTGCACTCTCTCGTTCAGGAGTCATCTCACAATCCTCACTCAGACCTGTAGCACA…
trx_690	CTGTCCCGTTTGCCACAAGTG	TGCCCACAGTACAACAATCGTCC	ATACCCMCAAAGAACMCAGAATCTAGCATCAGGCAAAACTTCATTTTTAATTTTGGGGAAATAATCTCTTCTTTTCCAAATATTGAGAATAAGTATGATCAACGTAAGGTGGAATAACTGCATTTGGGAGCATCCCTTCTGGAAGATCACTTTTTGAAGTCCATACTTTTGAAGTTGGAATTTTAAACCAAGGAAATATTTTTTCTGTTTGCTTAGTTAGAAGTACTTTGGCTGCACTGGCATTATGTTTTTTACCCATGTTACTATTGGCATCAATTACATACAATACATCTTCGAAAAAAGAAGCAATGTTTGAATATTTTCCCTTATCAAGATTAAACCTGATTACAGATAAATCCAGTGAACTCTTTTTTTTTTT-AAATAGCACATTTTTCTCC…
twist_1_61174	GGTAAAAGACGATGGATCAATTC	CGTTTGCTCTCTGCTAAGCA	no clone
twist_10831	CCAAAGTTCAGAGGCACCGA	TCACTGTGTTGACCAGGCTC	no clone
vnd_16018	ATTTGTCTGATGTGACGCTTCC	CCTCAGCTTGTTGCTTGTTCAG	ATTTGTCTGATGTGACGCTTCCAGCGTTGTGTTACAGCAGTTTTTGTCCTGACACTTCTTATTCGCGGTGGTTGGCATCAGAAATTATTCCAGCCTATGCAGCTTTACCTTTTGCACACATGGGTCTTGATCCTTGCCTAACAGGAGCCGAACCTGGATTCCTCGCAAGCCATGAACTCACTCGTAGCACTGATGAGAGGGACGAAATGGACGAAGAGGATGATCTTGAGGATGAAGAAGATGAAATAGTTGATGACGATAGTGCTCTCGAGGACCTTCCGGTTGTGTCAAGCCCTGGTGCGGGGATGCCTACGGGTGCCACCGGTGGGGTTTCCGTCATCACTCGGCACCGAAGAGGGGATGATTCCGATTCAGATGAAGTCACTTCATCGCAACAGC…
vnd_12534	TTTCTGTGCGTGATATTTTGGAC	CAACGCTGCTGATGAAATAAATG	CAACGCTGCTGATGAAATAAATGCGGATTATAACTTGGCATCATATTATTCATGTTATAGGAACTAATATATGAGTTCGTGACACAGTTATTGGTGGCAGCTGTTAATGAAGTTATGGAAGGCAAATCATTACGAGGTAATCCAATGGACTGTGCTTCTTGTGGCATTGATGGTTGACAAGGTTTGCCATCTCGTACTAATACAGGCACAGCAACTCTTCTTGGCGATTGGAAGTTTATATCCACCCTATCTGCTCTCGCTCTCTTATGCTTATAGCGATGGTTTTGAAACCAAATCTTTACTTGAGTTGGTGTCAATCTTATAATGCTGGCCAGATGTTCTCTTTCTGGTGCTGACAGATACCGCTGTTGTCGGAATCGTCGTTCCAGTTCAAAAGTT…
vri_16266	CTCCAAATCCCTACCAGTCACC	GTTCTGCACCCATTCCTTTACC	no clone
vri_43	CCGACCTGGGCAATCTAAACG	GCAGTCTGAAGCATCGCGTTG	no clone
vvl_1_111553	CACCCAGATGACTGTGGTCC	TTAGTCCACCGTCACCTTGC	no clone
vvl_15653	CTTTTATCGTCTGCTGCCGC	TGCGCCTCTGTTTGAATTGC	no clone
