# Supplementary material for: Candidate gene screen for potential interaction partners and regulatory targets of the Hox gene labial in the spider Parasteatoda tepidariorum
Source: Dev Genes Evol. 2020 Feb 8;230(2):105–20. doi: 10.1007/s00427-020-00656-7 (PMC7128011; doi:10.1007/s00427-020-00656-7)
Supplement: Supplementary file 2 — (XLSX 9 kb). [file 427_2020_656_MOESM2_ESM.xlsx]

## Sheet: Tabelle1
	Model	Samples
Art8	Wag	1094
btd	Jones	924
CalpA	Wag	6885
cas	Jones	31
chinmo	Wag	516
cnc	Jones	237
cpo	Jones	187820
croc	Jones	2490
CtBP	Wag	1005
CTCF	Wag	34
da	Jones	4929
dl	Jones	31
Dr	Jones	1555
Dsp1	Jones	85
E(z)	Wag	115
elB	Dayhoff	1176
ems	Jones	882
en	Jones	1756
exd	Jones	57182
Fas2	Wag	118
Fs(2)Ket	Jones	5304
gsb /prd	Jones	457
h	Jones	66
hb	Wag	390
hkb	Dayhoff	480
ind	Jones	1488
klu	Jones	231
kn	Jones	576
Kr	Jones	192
l(1)sc	Jones	1311
lbe	Jones	744
maf-S	Jones	774
Med	Jones	261
MED19	Jones	784
noc	Jones	4654
nub	Jones	2794
otu	Jones	1342
ovo	Jones	184
Pc	Jones	649
pho	Dayhoff	27
ph-p	Jones	12
PsGEF	Jones	48908
repo	Wag	742
rept	Wag	2823
run	Jones	127
sens	Jones	112
Ser	Wag	3654
Sfmbt	Jones	283
slp	see crocodile
sog	Jones	19502
Su(var)3-3	Jones	1459
tll	Jones	364
trx	Jones	100
twi	Jones	1407
vnd	Jones	2266
vri	Jones	10
vvl	Jones	13632
wg	Jones	270
